# Supplementary material for: Integrative Bioinformatic Analysis Identifies Key Genes Driving Breast Cancer Brain Metastasis
Source: Diagnostics (Basel). 2026 Apr 13;16(8):1149. doi: 10.3390/diagnostics16081149 (PMC13115110; doi:10.3390/diagnostics16081149)
Supplement: Supplementary file 1 [file diagnostics-16-01149-s001.zip]

Archive with 1 entries (1 files):
- diagnostics-4236034-supplementary.pdf
